# Supplementary material for: Adipokinetic Hormones and Their Receptor Regulate the Locomotor Behavior in Tribolium castaneum
Source: Insects. 2025 Apr 12;16(4):407. doi: 10.3390/insects16040407 (PMC12028090; doi:10.3390/insects16040407)
Supplement: Supplementary file 1 [file insects-16-00407-s001.zip]

Archive with 5 entries (5 files):
- Figure S1.pdf
- Table S1.pdf
- video S1.mp4
- video S2.mp4
- video S3.mp4
